# Supplementary material for: Comparison of Chemical Composition and Biological Activities of Eight Selaginella Species
Source: Pharmaceuticals (Basel). 2020 Dec 26;14(1):16. doi: 10.3390/ph14010016 (PMC7823444; doi:10.3390/ph14010016)
Supplement: Supplementary file 1 [file pharmaceuticals-14-00016-s001.zip › Supp.Tab.I.xlsx]

## Sheet: Supp.Tab.I
						S. apoda		S.biformis		S.cupressina		S.delicatula		S.erythropus		S.myosuroides		S.cyanogaster		S.ramosii
Ionization	Compound Name (tentative	class	Formula	Mass	RT (min)	MeOH	DCM	MeOH	DCM	MeOH	DCM	MeOH	DCM	MeOH	DCM	MeOH	DCM	MeOH	DCM	MeOH	DCM
positive	Neoselaginellic acid	alkaloids	C18H24N2O3	317.193	7.85							3.21359e+07						4.20904e+07		6.56638e+07
positive	butyl 4-(2-formyl-5-(hydroxymethyl)-1H-pyrrol-1-yl)butanoate	alkaloids	C14H21NO4	268.104	3.96					4.74535e+07		4.97971e+07		8.00715e+07				4.61634e+07
positive	(S)-(-)-N-[2-(3-Hydroxy-2-oxo-2,3-dihydro-1H-indol-3-yl)-ethyl]-acetamide	alkaloids	C12H14N2O3	235.049	4.67	1.32384e+07		7.41563e+06				1.8576e+07								8.67626e+06
positive	Delicatuline B	alkaloids	C11H16N5O2	250.013	4.67	1.32384e+07		7.41563e+06				1.8576e+07
positive	Linolenic acid	fatty acid	C18H30O2	279.309	6.5	3.78538e+07				2.58586e+07		2.49435e+07		1.08612e+07		2.85118e+07		7.50643e+07		4.62755e+07
positive	Triacontanoic acid	fatty acid	C30H60O2	453.209	6.5	3.78538e+07		1.07881e+08				2.49435e+07		1.08612e+07		2.85118e+07
positive	Timnodonic acid	fatty acid	C20H30O2	303.178	7.32					5.05794e+07						4.07452e+07		5.52262e+06		6.93559e+07
negative	4-Oxononanoic acid	fatty acid	C9H16O3	171.067	7.94	6.40733e+06								2.71442e+07
positive	Oleic acid	fatty acids	C18H34O2	283.175	5.93		1.97873e+07		3.73798e+06						4.42418e+06		3.55625e+06				2.89245e+06
positive	Methyl linoleate	fatty acids	C19H34O2	295.212	7.96		1.75827e+07										5.93278e+06		4.61571e+06		0
negative	Methyl linoleate	fatty acids	C19H34O2	293.178	9.46						7.91901e+07		5.7146e+07		5.14256e+07		5.87748e+07		5.14256e+07		4.31735e+07
positive	Involvenflavone E/Seladoeflavone F	flavonoids	C21H16O6	365.106	2.36	1.50782e+08		2.23846e+08		2.53079e+08		2.79419e+08		4.97472e+08		1.45636e+08		3.40033e+08		1.82625e+08
positive	Pinocembrin-7-O-β-D-glucopyranoside	flavonoids	C21H22O9	419.316	3.29	1.70066e+07		1.11638e+07		8.58424e+06		8.37951e+06		1.23043e+07		1.13579e+07		9.12281e+06		1.20914e+07
positive	Naringenin	flavonoids	C15H12O5	271.819	3.59							2.06946e+07		2.98538e+07
positive	Flavonol	flavonoids	C15H10O3	353.09	5.62	3.18823e+07		2.27249e+07						2.05816e+07
positive	Chalcone	flavonoids	C15H12O	209.138	5.93	1.69976e+07	1.97873e+07	2.27249e+07	3.73798e+06	2.00843e+07	7.58498e+06	2.13342e+07	5.96681e+06	1.05886e+07	4.42418e+06	2.04085e+07	3.55625e+06	2.01085e+07	4.97424e+06	2.88155e+07	2.89245e+06
positive	Involvenflavone E/Seladoeflavone F	flavonoids	C21H16O6	365.157	6.23													2.66619e+07
positive	Seladoeflavone E	flavonoids	C22H16O8	409.183	6.5	3.78538e+07								1.08612e+07				7.50643e+07		4.62755e+07
positive	Unciflavone B	flavonoids	C25H18O8	447.347	6.5	3.78538e+07														4.62755e+07
positive	unciflavone A	flavonoids	C26H20O8	461.199	6.5					2.58586e+07		2.49435e+07				2.85118e+07		7.50643e+07		4.62755e+07
positive	Flavonol	flavonoids	C32H22O10	459.28	6.5	3.78538e+07
positive	Quercetin	flavonoids	C15H10O7	303.178	7.44	4.2398e+07		5.7896e+07		2.58242e+07		6.80411e+07				4.07452e+07				6.93559e+07
positive	Luteolin 3′-O-β-D-glucuronide	flavonoids	C21H18O12	463.737	7.44					2.58242e+07		6.80411e+07								6.93559e+07
positive	Selagin	flavonoids	C16H12O7	317.193	7.85				3.27968e+06		7.37745e+06	3.21359e+07	7.77485e+06		4.69048e+06		5.93278e+06	4.20904e+07	4.61571e+06	6.56638e+07	3.69084e+06
negative	Unciflavone A	flavonoids	C26H20O8	459.226	7.94	6.40733e+06
negative	Sotetsuflavone	flavonoids	C31H20O10	551.102	7.94	6.40733e+06								2.71442e+07
positive	Unciflavone E / 6-(2-Hydroxy-5-acetylphenyl)-apigenin	flavonoids	C23H16O7	405.246	7.94	3.01448e+07								2.71442e+07
negative	5-Carbomethoxymethyl-4′, 7-dihydroxyflavone	flavonoids	C18H14O6	325.186	8.38	1.42143e+07				3.11621e+07								2.37884e+07		3.24289e+07
positive	5-Carbomethoxymethyl-4′,7-dihydroxyflavone	flavonoids	C18H14O6	327.201	6.19		1.32432e+07		2.47528e+06						4.16972e+06		4.36125e+06		3.0649e+06		4.85595e+06
positive	Naringenin	flavonoids	C15H12O5	273.11	9					5.91797e+07		5.61584e+07		9.7795e+07	7.35848e+06		7.48592e+06	1.28127e+08	6.36939e+06		6.30988e+06
positive	Unciflavone A	flavonoids	C26H20O8	461.253	9	1.07629e+08		7.06647e+07
positive	Catechin	flavonoids	C15H14O6	291.195	9.25					2.26161e+07		5.35436e+07		4.98573e+07		2.12076e+07		4.91743e+07
positive	Robustaflavone 4′-methyl ether/Podocarpusflavone/Neocryptomerin/Sequoiaflavone/Isocryptomerin/Sotetsuflavon	flavonoids	C26H30O12	553.113	9.31	8.52421e+07				2.26161e+07				4.98573e+07		2.12076e+07		4.91743e+07
negative	Involvenflavone F	flavonoids	C21H16O6	361.165	9.47	5.96619e+06						5.12536e+07		8.66522e+07				6.85995e+06
negative	Robustaflavone 4′-methyl ether/Podocarpusflavone/Neocryptomerin/Sequoiaflavone/Isocryptomerin/Sotetsuflavon	flavonoids	C27H36O12	551.102	9.47	5.96619e+06						5.12536e+07		8.66522e+07				6.85995e+06
positive	Seladoeflavone E	flavonoids	C22H16O8	409.175	9.82	3.32446e+07		1.59668e+07						4.34339e+07		1.29953e+08		1.93841e+07
positive	5-Carboxymethyl-4′-hydroxyflavone 7-O-β-D-glucopyranoside	flavonoids	C23H22O11	475.269	9.82	3.32446e+07		1.59668e+07										1.93841e+07
positive	2′′,3′′-Dihydroisocryptomerin /(2′′S)-2′′,3′′-Dihydroamentoflavone-4′-methyl ether /(2S)-2,3-Dihydroamentoflavone-4′-methyl ether	flavonoids	C31H22O10	555.129	9.82	3.32446e+07		1.59668e+07
positive	Selacyclicbiflavone A /6-Methylflavone-5,7,4’-triol-(3’O4’’’)-6’’-methylflavone-5’’,7’’-diol (=2-[4-[5-(5,7-Dihydroxy-6-methyl-4-oxo-4H-1-benzopyran -2-yl)-2-hydroxyphenoxy]phenyl]-5,7-dihy droxy-6-methyl-4H-1-benzo-pyran-4-one	flavonoids	C32H22O10	567.128	9.82	3.32446e+07		1.59668e+07										1.93841e+07		4.71396e+07
positive	Robustaflavone 4′-methyl ether/Podocarpusflavone/Neocryptomerin/Sequoiaflavone/Isocryptomerin/Sotetsuflavon	flavonoids	C20H24O10	425.23	10.04	1.40049e+07		7.42805e+06		6.41473e+06				4.79348e+07				1.26635e+07
negative	5-Carboxymethyl-4′-hydroxyflavone 7-O-β-D-glucopyranoside	flavonoids	C23H22O11	473.388	10.54			4.1123e+07				1.72582e+08
negative	Heveaflavone/ Kayaflavone	flavonoids	C33H24O10	579.394	10.54			4.1123e+07				1.72582e+08
positive	Selagin	flavonoids	C16H12O7	317.209	10.54			1.76714e+08		1.40725e+08		1.72582e+08		6.74474e+07				1.16394e+08		1.02689e+08
positive	7,4′,7′′,4′′′-Tetra-O-methylamentoflavone	flavonoids	C34H26O10	595.16	12.79			4.6465e+08				4.97558e+08				4.21635e+08				1.39181e+08
positive	6-(5-acetyl-2-methoxyphenyl)-5,7-dihydroxy-2-(4-hydroxyphenyl)-4H-chromen-4-one/(7S,8R)-4,9-Dihydroxy-3,3’,5-trimethoxy-4’,7-epoxy-8,5’-neolignan-9’-oic Acid Methyl Ester(=(2S,3R)-2,3-Dihydro-2-(4-hydroxy-3,5-dimethoxyphenyl)-3-(hydroxymethyl)-7-methoxybenzofuran-5-propanoic Acid Methyl Ester	flavonoids	C22H26O8	419.316	3.29	1.70066e+07		1.11638e+07		8.58424e+06		8.37951e+06		1.23043e+07		1.13579e+07		9.12281e+06		1.20914e+07
negative	Phellodensin F	flavonoids	C26H30O10	501.128	5.1	1.80663e+07		1.88606e+07		6.53969e+06				2.06653e+07		3.41858e+07
positive	6-(5-Acetyl-2-methoxyphenyl)-apigenin	flavonoids	C24H18O7	419.315	5.3	1.47669e+08		2.23846e+08		1.54641e+08		1.52434e+08		1.81478e+08		1.16395e+08		1.41218e+08		1.46201e+08
positive	Liquiritin	flavonoids	C21H22O9	419.315	5.3	1.47669e+08		2.23846e+08		1.54641e+08		1.52434e+08		1.81478e+08		1.16395e+08		1.41218e+08		1.46201e+08
positive	Pinocembrin-7-O-β-D-glucopyranoside	flavonoids	C21H22O9	419.315	5.3	1.47669e+08		2.23846e+08		1.54641e+08		1.52434e+08		1.81478e+08		1.16395e+08		1.41218e+08		1.46201e+08
positive	2′′,3′′-Dihydroisocryptomerin/2,3-Dihydrorobustaflavone 5-methyl ether	flavonoids	C31H22O10	555.327	5.62					1.69805e+07
positive	methyl 2-(7-hydroxy-2-(4-hydroxyphenyl)-4-oxo-4H-chromen-5-yl)acetate	flavonoids	C18H14O6	327.201	6.23													2.66619e+07
positive	Hesperidin	flavonoids	C28H34O15	610.39	6.5	3.78538e+07
positive	Myricetin	flavonoids	C15H10O8	319.173	6.5	3.78538e+07		1.07881e+08		2.58586e+07		2.49435e+07		1.08612e+07		2.85118e+07				4.62755e+07
positive	Vicenin 1/Vicenin 3/Schaftoside /Isoschaftoside	flavonoids	C26H28O14	565.155	6.5			1.07881e+08				2.49435e+07		1.08612e+07		2.85118e+07		7.50643e+07		4.62755e+07
positive	Selacyclicbiflavone A/Podocarpusflavone B/4′,7′′-Di-O-methylamentoflavone/7,7′′-Di-O-methylamentoflavone	flavonoids	C32H22O10	567.317	6.5	3.78538e+07						2.49435e+07
positive	6-Methylflavone-5,7,4’-triol-(3’O4’’’)-6’’-methylflavone-5’’,7’’-diol (=2-[4-[5-(5,7-Dihydroxy-6-methyl-4-oxo-4H-1-benzopyran -2-yl)-2-hydroxyphenoxy]phenyl]-5,7-dihy droxy-6-methyl-4H-1-benzo-pyran-4-one	flavonoids	C32H22O10	567.317	6.5	3.78538e+07						2.49435e+07
positive	Phellodensin F	flavonoids	C26H30O10	503.306	6.77		7.33212e+06		1.26381e+06		2.24538e+06		3.3147e+06		3.8178e+06		2.7883e+06		2.93501e+06		2.00255e+06
positive	Phellodensin F	flavonoids	C26H30O10	503.306	6.79	5.16232e+07		9.15345e+07				3.20052e+07		8.9716e+06		5.34914e+07		4.3121e+07
positive	2-[4-[3-(5,7-dimethoxy-4-oxo-4H-1-benzopyran-2-yl)-5-methoxyphenoxy]phenyl]-7-hydroxy-5-methoxy-4H-1-benzopyran-4-one	flavonoids	C34H26O10	595.349	6.96					1.27671e+08				7.92137e+06				7.18619e+07
positive	Vicenin 2/ Kaempferol 3-O-rutinoside	flavonoids	C27H30O15	595.349	6.96					1.27671e+08				7.92137e+06				7.18619e+07
positive	Quercetin	flavonoids	C15H10O7	303.178	7.32					5.05794e+07						4.07452e+07		5.52262e+06		6.93559e+07
positive	Tectoridin	flavonoids	C22H22O11	463.737	7.44					2.58242e+07		6.80411e+07								6.93559e+07
positive	5-Carboxymethyl-3′,4′, 7-trihydroxyflavonone/ (2R)-5-Carboxymethyl-3′,4′,7-trihydroxyflavonone/ (2S)-5-Carboxymethyl-3′,4′,7-trihydroxyflavonone	flavonoids	C17H14O7	331.209	8.27	6.28101e+07		1.25243e+08		2.38048e+07		1.55806e+08		9.91115e+07				2.18401e+07		6.65204e+07
positive	Liquiritigenin / Isoliquiritigenin / Pinocembrin	flavonoids	C15H12O4	257.128	8.72							1.9583e+07								9.8514e+06
positive	5-Carboxymethyl-3′,4′, 7-trihydroxyflavonone/ (2R)-5-Carboxymethyl-3′,4′,7-trihydroxyflavonone/ (2S)-5-Carboxymethyl-3′,4′,7-trihydroxyflavonone	flavonoids	C17H14O7	331.209	9	1.07629e+08		7.06647e+07						9.7795e+07
positive	(2S)-6-[4-(5,7-Dihydroxy-4-oxo-4H-1-benzopyran-2-yl)phenoxy]-2,3-dihydro-5,7-dihydroxy-2-(4-hydroxyphenyl)-4H-1-benzopyran-4-one/ Caesalflavone /Selariscinin E /2′′,3′′-Dihydroochnaflavone	flavonoids	C30H20O10	541.113	9	1.07629e+08		7.06647e+07
positive	5,5′′,7,7′′,4′,4′′′-Hexahydroxy-(2′,6′′)-biflavone/ 5,5′′,7,7′′,4′,4′′′-Hexahydroxy-(2′,8′′)-biflavone	flavonoids	C30H18O10	539.097	9	1.07629e+08		7.06647e+07		5.91797e+07		5.61584e+07		9.7795e+07		9.61586e+07		1.28127e+08		4.95024e+07
positive	Phellodensin F	flavonoids	C26H30O10	503.431	9.25					2.26161e+07		5.35436e+07		4.98573e+07		2.12076e+07		4.91743e+07		2.61881e+07
positive	Uncinoside B	flavonoids	C20H24O10	425.23	10.04	1.40049e+07		7.42805e+06		6.41473e+06				4.79348e+07				1.26635e+07
positive	Vicenin 1/Vicenin 3/Schaftoside /Isoschaftoside	flavonoids	C26H28O14	565.113	10.54			1.76714e+08				1.72582e+08				2.46589e+08
positive	Phellodensin F	flavonoids	C26H30O10	503.431	11.26			3.18064e+07						5.15133e+08
positive	Rhoifolin / Isovitexin 2′′-O-rhamnoside	flavonoids	C27H30O14	579.129	11.26			3.18064e+07						5.15133e+08
positive	Phellodensin F	flavonoids	C26H30O10	503.431	12.47			2.03049e+08								2.73119e+07				2.12715e+07
positive	Ethyl gallate	flavonoids	C9H10O5	199.13	8.59				1.65653e+06				1.00814e+06		1.04734e+06		1.10163e+06		1.18717e+06		1.69509e+06
negative	5-Carboxymethyl-7-hydroxychromone	flavonoids	C11H8O5	221.156	9.46						7.91901e+07		5.7146e+07		5.14256e+07		5.87748e+07		5.14256e+07		4.31735e+07
positive	Vicenin 2/ Kaempferol 3-O-rutinoside	flavonoids	C27H30O15	595.16	12.79			4.6465e+08				4.97558e+08				4.21635e+08				1.39181e+08
positive	Selaginellol 40 -O-β-D-glucopyranoside	(neo)lignans	C27H38O12	555.327	5.62					1.69805e+07
positive	Selaginellol	(neo)lignans	C21H28O7	393.21	6.37									6.30061e+07
positive	Selaginellol	(neo)lignans	C21H28O7	393.254	6.5	3.78538e+07				2.58586e+07
positive	Pictalignan E / Pictalignan F	(neo)lignans	C31H34O10	567.317	6.5	3.78538e+07						2.49435e+07
positive	Magnolol	(neo)lignans	C18H18O2	267.18	6.79	5.16232e+07		9.15345e+07			2.24538e+06	3.20052e+07	3.3147e+06	8.9716e+06	3.8178e+06	5.34914e+07	2.7883e+06	4.3121e+07	2.93501e+06		2.00255e+06
negative	Magnolol	(neo)lignans	C18H18O2	171.067	7.94	6.40733e+06								2.71442e+07
negative	Magnolol	(neo)lignans	C18H18O2	265.15	8.38	1.42143e+07														3.24289e+07
positive	Tamariscinol T	(neo)lignans	C26H30O11	376.26	9.31	8.52421e+07		2.63792e+07		2.26161e+07				4.98573e+07		2.12076e+07		4.91743e+07
positive	Selaginellol 4′-O-β-D-glucopyranoside	(neo)lignans	C27H38O12	555.129	9.82	3.32446e+07		1.59668e+07
positive	Pictalignan E / Pictalignan F	(neo)lignans	C31H34O10	567.128	9.82	3.32446e+07		1.59668e+07										1.93841e+07		4.71396e+07
positive	4-[(2R,3S)-2,3-Dihydro-3-(hydroxymethyl)-5-(3-hydroxypropyl)-7-methoxy-2-benzofuranyl]-2,6-dimethoxyphenyl β-D-glucopyranoside /(7R,8S)-3,3′,5-Trimethoxy-4′,7-epoxy-8,5′-neolignan-4,9,9′-triol-9-β-D-glucopyranoside / (7S,8R)-5-Methoxydihydrodehydrodiconiferyl alcohol 4-O-β-D-glucopyranoside	(neo)lignans	C27H36O12	553.113	10.04	1.40049e+07												1.26635e+07
positive	selaginellol	(neo)lignans	C21H28O7	671.619	11.26			3.18064e+07						5.15133e+08
positive	Lirioresinol A	(neo)lignans	C22H26O8	419.315	5.3	1.47669e+08		2.23846e+08		1.54641e+08		1.52434e+08		1.81478e+08		1.16395e+08		1.41218e+08		1.46201e+08
positive	(7S,8R)-4,9-Dihydroxy-3,3’,5-trimethoxy-4’,7-epoxy-8,5’-neolignan-9’-oic Acid Methyl Este	(neo)lignans	C22H26O8	419.315	5.3	1.47669e+08		2.23846e+08		1.54641e+08		1.52434e+08		1.81478e+08		1.16395e+08		1.41218e+08		1.46201e+08
negative	Dihydrobuddlenol B	(neo)lignans	C31H38O11	585.347	6.09	7.78858e+06		3.54399e+07
positive	Sinensioside A	(neo)lignans	C35H42O13	671.292	6.96									7.92137e+06				7.18619e+07
positive	Tamariscinoside D/ Tamariscinoside E	(neo)lignans	C26H32O12	537.118	7.52									3.66403e+07
negative	(7S,8R)-5-Methoxydihydrodehydrodiconiferyl alcohol 4-O-β-D-glucopyranoside / (7R,8S)-3,3′,5-Trimethoxy-4′,7-epoxy-8,5′-neolignan-4,9,9′-triol-9-β-D-glucopyranoside	(neo)lignans	C27H36O12	551.102	7.94	6.40733e+06								2.71442e+07
negative	Dihydrobuddlenol B	(neo)lignans	C31H38O11	585.348	7.94	6.40733e+06
positive	(8R,8′S)-4,4′,8-trihydroxyl-3,3′-dimethoxyl-9′-lignanolide/1-[(2R,3S)-2,3-Dihydro-2-(4-hydroxy-3,5-dimethoxyphenyl)-3-(hydroxymethyl)-7-methoxy-5-benzofuranyl]ethanone	(neo)lignans	C20H22O7	375.235	8.27	6.28101e+07		1.25243e+08				1.55806e+08						2.18401e+07		6.65204e+07
negative	Dihydrobuddlenol B	(neo)lignans	C31H38O11	585.28	8.27											1.40388e+08
negative	(7S,8R)-5-Methoxydihydrodehydrodiconiferyl alcohol 4-O-β-D-glucopyranoside/ (7R,8S)-3,3′,5-Trimethoxy-4′,7-epoxy-8,5′-neolignan-4,9,9′-triol-9-β-D-glucopyranoside/ 4-[(2R,3S)-2,3-Dihydro-3-(hydroxymethyl)-5-(3-hydroxypropyl)-7-methoxy-2-benzofuranyl]-2,6-dimethoxyphenyl β-D-glucopyranoside	(neo)lignans	C26H30O17	551.102	9.25													4.91743e+07
negative	(7S,8R)-5-Methoxydihydrodehydrodiconiferyl alcohol 4-O-β-D-glucopyranoside/ (7R,8S)-3,3′,5-Trimethoxy-4′,7-epoxy-8,5′-neolignan-4,9,9′-triol-9-β-D-glucopyranoside/ 4-[(2R,3S)-2,3-Dihydro-3-(hydroxymethyl)-5-(3-hydroxypropyl)-7-methoxy-2-benzofuranyl]-2,6-dimethoxyphenyl β-D-glucopyranoside	(neo)lignans	C27H36O12	551.102	9.47	5.96619e+06						5.12536e+07		8.66522e+07		2.46589e+08		6.85995e+06
negative	4-[(2R,3S)-2,3-Dihydro-3-(hydroxymethyl)-5-(3-hydroxypropyl)-7-methoxy-2-benzofuranyl]-2,6-dimethoxyphenyl β-D-glucopyranoside /(7R,8S)-3,3′,5-Trimethoxy-4′,7-epoxy-8,5′-neolignan-4,9,9′-triol-9-β-D-glucopyranoside / (7S,8R)-5-Methoxydihydrodehydrodiconiferyl alcohol 4-O-β-D-glucopyranoside	(neo)lignans		553.111	9.47			3.27389e+07		2.40417e+07		2.16396e+07		8.66522e+07		2.46589e+08		6.85995e+06		1.75767e+08
positive	Sinensioside A	(neo)lignans	C35H42O13	671.619	9.68	1.0926e+07		1.49677e+07				1.73784e+07
positive	Selamoellenin A	(neo)lignans	C21H22O7	387.193	9.82	2.13393e+08		1.59668e+07						4.34339e+07		1.29953e+08		1.93841e+07
positive	Selamoellenin A	(neo)lignans	C21H22O7	387.193	9.82	3.32446e+07		1.59668e+07						4.34339e+07		1.29953e+08		1.93841e+07
positive	Sinensioside A	(neo)lignans	C35H42O13	671.619	10.04	1.40049e+07		7.42805e+06		6.41473e+06				4.79348e+07				1.26635e+07
positive	(3R,4S)-Dihydro-4-hydroxy-3,4-bis[(4-hydroxy-3-methoxyphenyl)methyl]-2(3H)-furanone/1-[(2R,3S)-2,3-Dihydro-2-(4-hydroxy-3,5-dimethoxyphenyl)-3-(hydroxymethyl)-7-methoxy-5-benzofuranyl]ethanone	(neo)lignans	C20H22O7	375.235	8.25										3.17333e+06		3.68137e+06				2.43456e+06
positive	Tamariscinol T	(neo)lignans	C20H24O7	376.26	9.23		8.52852e+06		1.38651e+07		7.53507e+06		9.38366e+06		7.85398e+06		6.11898e+06		1.01968e+07		7.59752e+06
negative	4-O-Methylcedrusin	(neo)lignans	C20H24O6	361.166	9.46						7.91901e+07		5.7146e+07		5.14256e+07		5.87748e+07		5.14256e+07		4.31735e+07
negative	Dihydrobuddlenol B	(neo)lignans	C31H38O11	587.364	9.46						7.91901e+07		5.7146e+07		5.14256e+07		5.87748e+07		5.14256e+07
positive	Dihydrobuddlenol B	(neo)lignans	C31H38O11	301.141	10.49						7.91901e+07		5.7146e+07		5.64719e+06		4.55346e+06		2.2541e+06
positive	Dihydrobuddlenol B	(neo)lignans	C31H38O11	301.141	10.81												1.8048e+07				1.68892e+07
positive	Sinensioside A	(neo)lignans	C35H42O13	671.619	10.54			1.76714e+08				1.72582e+08		6.74474e+07		2.46589e+08		1.16394e+08
positive	5-Hydroxyferulic acid	phenols	C10H10O5	211.194	2.36	1.50782e+08		2.23846e+08				2.79419e+08				1.45636e+08				1.82625e+08
positive	Methyl cinnamate	phenols	C10H10O2	163.977	3.29	1.70066e+07		1.11638e+07		8.58424e+06		8.37951e+06		1.23043e+07		1.13579e+07		9.12281e+06		1.20914e+07
negative	Chlorogenic acid/Neochlorogenic acid	phenols	C16H18O9	353.09	5.62	3.18823e+07		2.27249e+07						2.05816e+07
negative	2-Methyl-4,6-bis(1-methylethyl)phenol	phenols	C13H20O	191.057	6.09	7.78858e+06		3.54399e+07
negative	Viburnolide	phenols	C21H26O14	501.128	5.1	1.80663e+07		1.88606e+07		6.53969e+06				2.06653e+07		3.41858e+07
positive	Sinapaldehyde	phenols	C11H12O4	209.138	5.93	1.69976e+07		2.27249e+07		2.00843e+07		2.13342e+07		1.05886e+07		2.04085e+07		2.01085e+07		2.88155e+07
positive	3,5-Dimethoxy-4-hydroxycinnamaldehyde	phenols	C11H12O4	209.138	5.93	1.69976e+07		2.27249e+07		2.00843e+07		2.13342e+07		1.05886e+07		2.04085e+07		2.01085e+07		2.88155e+07
positive	Chlorogenic acid/Neochlorogenic acid	phenols	C16H18O9	355.102	6.09	7.78858e+06		3.54399e+07
positive	(3R)-5,6,7-trihydroxy-3-isopropyl-3-methylisochroman-1-one	phenols	C13H16O5	253.165	6.23	3.58286e+07		1.07881e+08		3.44449e+07		1.95812e+07				3.51231e+07		2.66619e+07		1.17072e+07
positive	trans-5-Hydroxyferuloyl malate	phenols	C14H14O9	327.201	6.23													2.66619e+07
positive	7,8-Dihydroxy-6-methoxycoumarin 8-β-D-glucopyranoside	phenols	C16H18O10	371.228	6.5	3.78538e+07
positive	Viburnolide C	phenols	C21H26O14	503.306	6.79	5.16232e+07		9.15345e+07				3.20052e+07		8.9716e+06		5.34914e+07		4.3121e+07
positive	Selaphenin C	phenols	C21H14O5	347.204	7.44					2.58242e+07		6.80411e+07				4.07452e+07				6.93559e+07
negative	Decanoic acid/Hydroxycitronellal	phenols	C10H20O2	171.067	7.94	6.40733e+06								2.71442e+07
negative	myo-Inositol 5-caffeate /myo-Inositol 4-caffeate / myo-Inositol 6-caffeate	phenols	C15H18O9	341.006	7.94	6.40733e+06
negative	Paeonolide	phenols	C20H28O12	459.226	7.94	6.40733e+06
positive	3-hydroxy-4-carboxy-2-methoxyphenyl ester benzenepropanoic acid	phenols	C17H16O6	317.193	7.94	3.01448e+07
negative	5,5′-Dimethoxysecoisolariciresinol	phenols	C22H30O8	421.211	8.38	1.42143e+07														3.24289e+07
negative	trans-5-Hydroxyferuloyl malate	phenols	C14H14O9	325.186	8.38	1.42143e+07				3.11621e+07								2.37884e+07		3.24289e+07
positive	4,4'-(2-(hydroxymethyl)-3-methylenebutane-1,4-diyl)bis(2-methoxyphenol)	phenols	C20H24O5	345.225	9.25					2.26161e+07		5.35436e+07		4.98573e+07		2.12076e+07		4.91743e+07		2.61881e+07
negative	(-)-Matairesinol 4-O-glucoside	phenols	C31H40O15	519.396	9.47	5.96619e+06						5.12536e+07		8.66522e+07				6.85995e+06
positive	Paucine 3′-β-D-glucopyranoside	phenols	C19H28N2O8	413.266	10.22	7.53502e+06		7.12873e+06		1.0981e+07		8.0818e+06
negative	3β-O-(trans-p-Coumaroyl)maslinic acid / 3β-O-(cis-p-Coumaroyl)maslinic acid	phenols	C39H54O6	617.486	10.54			4.1123e+07				1.72582e+08
positive	Paucine 3′-β-D-glucopyranoside	phenols	C19H28N2O8	413.266	10.54			1.76714e+08		1.40725e+08		1.72582e+08		6.74474e+07		2.46589e+08		1.16394e+08		1.02689e+08
positive	2-[4-[3-(5,7-dimethoxy-4-oxo-4H-1-benzopyran-2-yl)-5-methoxyphenoxy]phenyl]-7-hydroxy-5-methoxy-4H-1-benzopyran-4-one	phenols	C34H26O10	595.16	12.79			4.6465e+08				4.97558e+08				4.21635e+08				1.39181e+08
positive	(3R)-5,6,7-trihydroxy-3-isopropyl-3-methylisochroman-1-one	phenol	C13H16O5	253.165	6.19		1.32432e+07		2.47528e+06		5.02263e+06		3.96518e+06		4.16972e+06		4.36125e+06		3.0649e+06		4.85595e+06
positive	Viburnolide C	phenol	C21H26O14	503.306	6.77		7.33212e+06		1.26381e+06		2.24538e+06		3.3147e+06		3.8178e+06		2.7883e+06		2.93501e+06		2.00255e+06
positive	Linolenic acid	phenol	C18H30O2	279.093	7.44		2.79106e+07								6.53755e+06		9.11423e+06				7.76646e+06
positive	Selaphenin C	phenol	C21H14O5	347.204	7.44										6.53755e+06		9.11423e+06				7.76646e+06
positive	Sinapaldehyde	phenol	C11H12O4	209.078	8.25												3.68137e+06				2.43456e+06
positive	Dihydrosinapyl alcohol	phenol	C11H16O4	213.11	8.59				1.65653e+06				1.00814e+06		1.04734e+06		1.10163e+06		1.18717e+06		1.69509e+06
positive	3-hydroxy-, 4-carboxy-2-methoxyphenyl ester benzenepropanoic acid	phenol	C17H16O6	317.193	7.88				3.27968e+06		7.37745e+06		7.77485e+06		4.69048e+06		5.93278e+06		4.61571e+06		3.69084e+06
positive	3-hydroxy-, 4-carboxy-2-methoxyphenyl ester benzenepropanoic acid	phenols	C17H16O6	317.209	10.54			1.76714e+08		1.40725e+08		1.72582e+08		6.74474e+07				1.16394e+08		1.02689e+08
positive	1-Methoxy-3-methylanthraquinone	quinone	C16H13O	253.165	6.19		1.32432e+07		2.47528e+06		5.02263e+06		3.96518e+06		4.16972e+06		4.36125e+06		3.0649e+06		4.85595e+06
positive	O-Methylherbarin	quinone	C17H18O6	319.173	6.5	3.78538e+07		1.07881e+08		2.58586e+07		2.49435e+07		1.08612e+07		2.85118e+07				4.62755e+07
positive	Selaginpulvilin N	selaginellin	C37H30O5	555.327	5.62					1.69805e+07
positive	Selariscin A / Selariscin B	selaginellin	C36H26O6	555.327	5.62					1.69805e+07
positive	Selaginellin S	selaginellin	C28H20O5	437.236	6.5	3.78538e+07		1.07881e+08		2.58586e+07		2.49435e+07		1.08612e+07		2.85118e+07		7.50643e+07		4.62755e+07
positive	Selariscinin D	selaginellin	C22H16O5	361.219	7.85							3.21359e+07						4.20904e+07		6.56638e+07
positive	Selariscinin D	selaginellin	C22H16O5	361.22	7.94	3.01448e+07								2.71442e+07
negative	Selaginellin F	selaginellin	C41H28O7	631.286	8.27											1.40388e+08
negative	Selaginellin / Selaginpulvilin A	selaginellin	C34H24O5	511.243	8.38	1.42143e+07														3.24289e+07
positive	Selaginpulvilin I/ Selaginellin W	selaginellin	C33H22O5	499.178	9					5.91797e+07		5.61584e+07		9.7795e+07				1.28127e+08
positive	Pulvinataldehyde	selaginellin	C21H14O4	331.209	9	1.07629e+08		7.06647e+07						9.7795e+07
positive	Selaginellin D /Selaginpulvilin T /Selaginpulvilin O	selaginellin	C36H28O5	541.113	9	1.07629e+08		7.06647e+07
positive	Selaginpulvilin F/Selaginpulvilin K/Selaginellin Q	selaginellin	C36H26O5	539.097	9	1.07629e+08		7.06647e+07		5.91797e+07		5.61584e+07		9.7795e+07		9.61586e+07		1.28127e+08		4.95024e+07
positive	Selaginpulvilin N	selaginellin	C37H30O5	555.129	9.82	3.32446e+07		1.59668e+07
positive	Selariscin A/ Selariscin B	selaginellin	C36H26O6	555.129	9.82	3.32446e+07		1.59668e+07
positive	Selaginellin O/Selaginpulvilin B	selaginellin	C34H22O5	511.303	9	1.07629e+08		7.06647e+07										1.28127e+08
positive	Selaginpulvilin E/Selaginpulvilin L/ Selaginellin p	selaginellin	C35H26O4	511.303	9	1.07629e+08		7.06647e+07										1.28127e+08
positive	Selaphenin A	selaginellin	C31H22O5	475.269	9.82	3.32446e+07		1.59668e+07										1.93841e+07
negative	Selaphenin A	selaginellin	C31H22O5	473.388	10.54			4.1123e+07				1.72582e+08
positive	Pulvinataphendiol	selaginellin	C21H16O3	317.209	10.54			1.76714e+08		1.40725e+08		1.72582e+08		6.74474e+07				1.16394e+08		1.02689e+08
negative	Selaphenin A	selaginellin	C31H22O5	474.388	12.47											2.73119e+07		1.8433e+08		2.12715e+07
positive	Pulvinataphendiol	selaginellin	C21H16O3	317.193	7.85							3.21359e+07						4.20904e+07		6.56638e+07
positive	Pulvinataphendiol	selaginellin	C21H16O3	317.193	7.94	3.01448e+07
positive	Selaginellin S	selaginellins		437.236	6.5				1.93766e+06		4.35898e+06				4.35699e+06		3.57029e+06				1.67216e+06
positive	Selariscinin B	selaginellins	C34H26O7	547.332	6.77		7.33212e+06
positive	Pulvinataphendiol	selaginellins	C21H16O3	317.193	7.88				3.27968e+06		7.37745e+06		7.77485e+06		4.69048e+06		5.93278e+06		4.61571e+06		3.69084e+06
positive	Selaginpulvilin I /Selaginellin W	selaginellins	C33H22O5	499.178	9.03				4.49963e+06				4.8097e+06		7.35848e+06				6.36939e+06		6.30988e+06
negative	Selariscinin D	selaginellins	C22H16O5	361.166	9.46						7.91901e+07		5.7146e+07		5.14256e+07		5.87748e+07		5.14256e+07		4.31735e+07
negative	Selaphenin A	selaginellins	C31H22O5	473.388	9.69										8.55075e+06		8.94458e+06		8.55075e+06		5.47662e+06
positive	Pulvinataldehyde	selaginellin	C21H14O4	331.209	8.27	6.28101e+07		1.25243e+08		2.38048e+07		1.55806e+08		9.91115e+07				2.18401e+07		6.65204e+07
negative	Stigmasta-4,22-dien-3-one	Steroids	C29H46O	191.057	6.09	7.78858e+06		3.54399e+07
positive	Daucosterol	Steroids	C35H60O6	577.155	7.08							3.54297e+07
negative	Stigmasta-3,5-diene	Steroids	C29H48	394.978	7.94	6.40733e+06
positive	Daucosterol	Steroids	C35H60O6	577.374	8.27	6.28101e+07		1.25243e+08		2.38048e+07		1.55806e+08						2.18401e+07		6.65204e+07
negative	Daucosterol	Steroids	C35H60O6	577.155	8.38					3.11621e+07								2.37884e+07		3.24289e+07
positive	(-)-β-Sitosterol	Steroids	C29H50O	415.254	6.5		1.25295e+07		1.93766e+06						4.35699e+06		3.57029e+06				1.67216e+06
positive	3β,4β,23-Trihydroxy-24,30-dinorolean-12,20(29)-dien-28-oic acid	Steroids	C28H42O5	459.28	6.65		3.96716e+06		1.22757e+06												878614
positive	Stigmasta-3,5-diene	Steroids	C29H48	397.324	9.03										7.35848e+06		7.48592e+06				6.30988e+06
negative	Stigmasta-4,22-dien-3-one	Steroids	C29H46O	409.281	9.69										8.55075e+06				8.55075e+06		5.47662e+06
negative	3β-(3-hudroxybutyroxy)-16α-hydroxy-5α,17β-cholestan-21-carboylic acid	Steroids	C31H52O6	519.394	9.69										8.55075e+06		8.94458e+06		8.55075e+06		5.47662e+06
negative	(3β,5α,16α)- 16-hydroxy-3-(3-hydroxy-1-oxobutoxy)- cholestan-21-oic acid	Steroids	C31H52O6	519.396	9.47	5.96619e+06		3.27389e+07				5.12536e+07		8.66522e+07				6.85995e+06
positive	6-Formyl-5-isopropyl-3-hydroxymethyl-7-methyl-1H-indene	terpenoid	C15H18O2	231.12	5.93					2.00843e+07		2.13342e+07		1.05886e+07		2.04085e+07		2.01085e+07		2.88155e+07
positive	(3S,4S,5R,10S)-18(4→3)-abeo-3,4,12,18-Tetrahydroxy-8,11,13-abietatrien-7-one	terpenoid	C20H28O5	349.183	6.23													2.66619e+07
positive	(3S,4S,5R,10S)-18(4→3)-abeo-3,4,12,18-Tetrahydroxy-8,11,13- abietatrien-7-one	terpenoids	C20H28O5	349.183	6.19																4.85595e+06
positive	(4bS,7S,8aR)-4b,5,6,7,8,8a-Hexahydro-7-hydroxy-β,4b,8,8-tetramethyl-2-phenanthreneethanol	terpenoid	C20H28O2	301.141	10.82	2.30559e+08		1.08449e+08		1.06366e+08		1.29731e+08		1.40256e+08		4.11035e+07		1.7785e+07		7.27965e+07
